# Supplementary material for: Synthesis, Structure–Activity Relationships, and Parasitological Profiling of Brussonol Derivatives as New Plasmodium falciparum Inhibitors
Source: Pharmaceuticals (Basel). 2022 Jun 30;15(7):814. doi: 10.3390/ph15070814 (PMC9321043; doi:10.3390/ph15070814)
Supplement: Supplementary file 1 [file pharmaceuticals-15-00814-s001.zip]

Archive with 1 entries (1 files):
- pharmaceuticals-1777140-supplementary.pdf
